# Supplementary material for: Infectious Agents Associated with Abortion Outbreaks in Italian Pig Farms from 2011 to 2021
Source: Vet Sci. 2024 Oct 12;11(10):496. doi: 10.3390/vetsci11100496 (PMC11512215; doi:10.3390/vetsci11100496)
Supplement: Supplementary file 1 [file vetsci-11-00496-s001.zip]

Archive with 1 entries (1 files):
- vetsci-3204857-supplementary.pdf
